# Supplementary material for: Scavenger receptor class B type I knockout mice develop extensive diet-induced coronary artery atherosclerosis in an age-dependent manner
Source: PLoS One. 2025 May 22;20(5):e0318118. doi: 10.1371/journal.pone.0318118 (PMC12097598; doi:10.1371/journal.pone.0318118)
Supplement: S2 — (XLSX) [file pone.0318118.s002.xlsx]

## Sheet: Fig1F
26 w.o WT HFCC	52 w.o WT HFCC	52 w.o KO Normal Diet	26 w.o KO HFCC	52 w.o KO HFCC
3553.9	493.7	5732.88	320986	318895
1894.02	1585.9	883.03	238901	213636
2518.4	9133.39	13638.4	203938	226177
781.38	6294.64	677.02	221504	222643
4389.73	4146.52	3024.8	233846	293202
4709.18	2600.98	823.13	155842	256134
3125.55	2849.65	628.92	215540	174288
10733.4	7755.75	0	151702	328120
		0	247550	241482
		0	207194	287023
Aortic Sinus
Atherosclerotic plaque cross sectional areas (um^2)

## Sheet: Fig1L
26 w.o WT HFCC	52 w.o WT HFCC	52 w.o KO Normal Diet	26 w.o KO HFCC	52 w.o KO HFCC
77.994	653.476	54785	22792.7	13434
1250.17	11733.1	1086.84	65326.5	16400.4
6034.28	38434.4	18497.2	21743.7	30731.5
2899.42	8294.18	2161.34	13542.3	245721
5776.82		187872	6460.14	528481
			271573	283954
			388553	1.29673e+06
			350956	296729
			847926	161675
			747112	715255
Aortic Sinus
Intensity of VCAM1 staining

## Sheet: Fig 2E
					26 Week Old C57BL/6J HFCC									52 week Old C57BL/6J HFCC											26 week old SR-B1 KO HFCC										52 week old SR-B1 KO HFCC										52 week old SR-B1 KO Chow
Mouse:	1	2	3	4	5	6	7	8			1	2	3	4	5	6	7	8			1	2	3	4	5	6	7	8	9	10	1	2	3	4	5	6	7	8	9	10	1	2	3	4	5	6	7	8	9
Categories of Occlusion
0%	100	100	100	96.4912	98.2759	95.9596	89.2857	86.3636			98.9362	93.0233	100	100	100	89.899	100	99.1228			83.3333	76.0417	85.5932	76	73.913	83.8323	77.5	86.3309	79.4393	85.5769	32.2222	35.5769	50.4854	56	51.9685	46.5649	53.3333	52.9412	51.9685	53.75	100	100	100	100	100	100	100	100	100
<50%	0	0	0	2.63158	0	1.0101	5.95238	2.27273			0	1.16279	0	0	0	2.0202	0	0.877193			1.66667	1.04167	5.08475	6.4	0.724638	5.38922	3.33333	5.7554	3.73832	4.80769	8.88889	10.5769	4.85437	8.8	14.1732	12.2137	8.57143	5.88235	10.2362	16.25	0	0	0	0	0	0	0	0	0
>50%	0	0	0	0.877193	1.72414	1.0101	2.38095	5.68182			0	4.65116	0	0	0	3.0303	0	0			10	3.125	0.847458	6.4	9.42029	2.39521	6.66667	3.59712	4.6729	3.84615	21.1111	14.4231	7.76699	7.2	13.3858	13.7405	8.57143	7.84314	9.44882	5	0	0	0	0	0	0	0	0	0
100%	0	0	0	0	0	2.0202	2.38095	5.68182			1.06383	1.16279	0	0	0	5.05051	0	0			5	19.7917	8.47458	11.2	15.942	8.38323	12.5	4.31655	12.1495	5.76923	37.7778	39.4231	36.8932	28	20.4724	27.4809	29.5238	33.3333	28.3465	25	0	0	0	0	0	0	0	0	0
	Proportion of Coronary Arteries in different categories of occlusion
[truncated: 1 more columns]

## Sheet: Fig 2P
26 w.o WT HFCC	52 w.o WT HFCC	26 w.o KO HFCC	52 w.o KO HFCC	52 w.o KO Normal Diet
23.0769	26.8817	21.9178	63.4615	16.9811
25.4386	21.25	31	86.4865	20.2247
20.3883	28.0899	28.7129	50	15.3846
17.2727	19.3548	36.8421	62.963	20.4301
20	27.2727	31.3725	71.2121	11.6279
27.2727	28.5714	30.8333	72.7273	17.1717
12.2807	15.8416	22.1429	60.6557	20.5882
18.9474	13.2743	37.6344	69.6429	18.8406
		42.3529	93.1034	32.8358
		26.9663	67.4419	35
Proportion (%) of CA cross sections positive for VCAM-1

## Sheet: Fig 2U
26 w.o KO HFCC	52 w.o KO HFCC
55	44.2623
47.8261	43.2836
17.6471	70.5882
20	61.8182
33.3333	40.9836
33.3333	54.2857
40.7407	71.4286
31.5789	73.6111
45.4545	65.5738
53.3333	75.7576
Proportion of Atherosclerotic CA cross sections that are positive for CD41

## Sheet: Fig 3F
26 w.o WT HFCC	52 w.o WT HFCC	26 w.o KO HFCC	52 w.o KO HFCC	52 w.o KO Normal Diet
0.57	0.5	0.46	4.12	0
0.09	1.27	1.32	3.44	0.13
0.18	0.27	0.08	3.07	0.27
0.1	0.52	1.16	3.29	0
0.23	0.57	0.91	4.28	0
1.16	1.21	0.23	4.72	0.19
0.34	0.32	1.17	4.24	0
0.83	0.52	0.98	3.61	0
		1.9	4.49	0.28
Fibrosis (% of myocardial area)		1.47	2.8

## Sheet: Fig 3G
52 w.o WT HFCC	52 w.o KO Normal Diet	26 w.o KO HFCC	52 w.o KO HFCC
0	0	0	0
0	0	0	0.128356
0	0	0	0
0	0	0	0
0	0	0	0
0	0	0	0.0452859
0	0	0	0
0		0	0.102002
		0	0.0268233
		0	0.142782
Cardiac TnI in plasma (ng/ml)

## Sheet: Fig 3H
26 w.o WT HFCC	52 w.o WT HFCC	52 w.o KO Normal Diet	26 w.o KO HFCC	52 w.o KO HFCC
3.74706	5.75882	11.7333	7.67222	9.05882
5.24706	6.73529	8.87895	8.27	9.84667
4.43529	7.575	8.9625	7.9125	10.8857
5.15625	7.84375	7.68235	7.425	7.13333
5.39375	7.7875	7.27368	6.41765	8.23158
5.01176	4.74118	8.525	6.15882	8.43333
5.4375	5.14118	8.70556	6.1	9.56111
4.82941	6.92941	8.67222	6.34444	8.07778
5.73529	6.06842	9.35294	6.65	8.01765
5.36471	6.56667	7.94444	5.81176	6.84444
4.87647	5.35	7.70556	5.52941	6.39444
5.21765	5.52353	7.48333	5.63889	6.61111
5.36667	5.23529	8.21176	7.55294	8.33158
5.62353	7.12941	6.77647	9.15882	8.55
6.075	5.21765	7.72941	7.04118	6.25294
5.8875	5.05625	8.2	7.14118	6.82941
5.8875	5.84118	7.56471	7.12778	8.40588
5.65625			6.88824	7.3
5.28125			5.53125	8.52941
4.81875			5.76875	9.39444
5.31875			5.92941	10.0294
4.86875			5.54706
5.55294
5.8875
Heart weight: tibia length ratio

## Sheet: Fig 4A
Survival analysis of WT mice put on HFCC diet at either 14 or 40 weeks of age
Survival
Weeks	14 w.o WT- HFCC	40 w.o WT - HFCC
20	0
20	0
20	0
20	0
20	0
20	0
20	0
20	0
20	0
20	0
20	0
20	0
20		0
20		0
20		0
20		0
20		0
20		0
20		0
20		0
20		0
20		0
4.714		1
5		1
9.142		1
Key: t	0-No event (appeared healthy and was not euthanized before 20 weeks)
	1-Event (death or euthanasia at humane endpoint)

## Sheet: Fig 4B
Survival analysis of SR-B1 KO mice put on HFCC diet at either 14 or 40 weeks of age or SR-B1 KO mice maintained on Normal diet up to 40 weeks of age and kept on normal diet for additional 20 weeks
Survival
Weeks	40 w.o KO - HFCC	14 w.o KO - HFCC	40 w.o. KO-Normal diet
3.143	1
9.714	1
10.429	1
11.143	1
12	1
12.429	1
14.857	1
15.286	1
15.714	1
16.286	1
17.714	1
17.714	1
18	1
18	1
20		0	0
20		0	0
20		0	0
20		0	0
20		0	0
20		0	0
20		0	0
20		0	0
20		0	0
20		0	0
20		0	0
20		0	0
20		0
20		0
Key:	0-No event (appeared healthy and was not euthanized before 20 weeks)
	1-Event (reached humane endpoint & was euthanized)

[truncated: 34 more sheets: Fig 5A, Fig 5B, Fig 5C, Fig5D, Fig5E, Fig 5F, Fig5H, Fig5I, Fig5J, Fig5K, Fig5L, Fig5M, Fig 5N, Fig 5O, Fig 6A, Fig 6B, Fig 6C, Fig 6D, Fig 6E, Fig 6F …]
